# Supplementary material for: Cardiovascular Function and Exercise Capacity in Childhood Cancer Survivors
Source: J Clin Med. 2022 Jan 26;11(3):628. doi: 10.3390/jcm11030628 (PMC8837025; doi:10.3390/jcm11030628)
Supplement: Supplementary file 1 [file jcm-11-00628-s001.zip]

Archive with 1 entries (1 files):
- jcm-1512374-supplementary.pdf
